# Supplementary material for: Genome-wide association mapping dissects the selective breeding of determinacy and photoperiod sensitivity in common bean (Phaseolus vulgaris L.)
Source: G3 (Bethesda). 2025 Apr 19;15(6):jkaf090. doi: 10.1093/g3journal/jkaf090 (PMC12135006; doi:10.1093/g3journal/jkaf090)
Supplement: jkaf090_Supplementary_Data [file jkaf090_supplementary_data.zip]

Archive with 4 entries (4 files):
- Supplementary_Table_1_G3-2025-405670.xlsx
- Supplementary_Table_2_G3-2025-405670.xlsx
- Supplementary_Table_3_G3-2025-405670.xlsx
- Supplementary_Table_Legends_G3-2025-405670.docx
