# Supplementary material for: Genome-wide association mapping dissects the selective breeding of determinacy and photoperiod sensitivity in common bean (Phaseolus vulgaris L.)
Source: G3 (Bethesda). 2025 Apr 19;15(6):jkaf090. doi: 10.1093/g3journal/jkaf090 (PMC12135006; doi:10.1093/g3journal/jkaf090)
Supplement: jkaf090_Supplementary_Data [file jkaf090_supplementary_data.zip › Supplementary_Table_1_G3-2025-405670.xlsx]

## Sheet: Supplementary Table 1
Sample_name	Type	Country	Estimated 100 seeds	Estimated seed size	Admixed_K6_C	Growth habit CIAT then 2023 GH	photo sens	photo_sens2	Mesoamerican pp	Andean pp
BONNEBOUCHE	Heirloom	Heirlooms(NA)	28.125	Medium	M1	Indeterminate climbing	Photoperiod insensitive	Photoperiod insensitive	92.12	88.8
BRIDGWATER	Heirloom	Heirlooms(NA)	62.1875	Large	A1	Indeterminate climbing	Photoperiod insensitive	Photoperiod insensitive	89.82	91.61
G10626	Landrace	Guatemala	35.5556	Medium	M1	Indeterminate climbing	Photoperiod sensitive	Photoperiod sensitive	93.46	89.73
G10655	Landrace	Guatemala	26.6667	Medium	M1	Indeterminate climbing	Photoperiod sensitive	Photoperiod sensitive	93.25	89.64
G10942	Landrace	Mexico	46.1111	Large	M1	Prostrate	Photoperiod insensitive	Photoperiod insensitive	92.5	89.5
G11013	Landrace	Mexico	37.7778	Medium	M1	Prostrate	Photoperiod sensitive	Photoperiod sensitive	92.67	89.37
G11557	Landrace	Ecuador	56.1111	Large	C1	Indeterminate bush	Photoperiod insensitive	Photoperiod insensitive	91.77	94.88
G11708	Landrace	Peru	63.3333	Large	C-EP	Indeterminate climbing	Photoperiod sensitive	Photoperiod sensitive	91.2	92.98
G11715	Landrace	Peru	70.5556	Large	Admx_A	Indeterminate climbing	Photoperiod sensitive	Photoperiod sensitive	90.81	92.43
G11742	Landrace	Peru	43.8889	Large	C-EP	Indeterminate climbing	Photoperiod sensitive	Photoperiod sensitive	91.51	93.57
G11778	Landrace	Peru	64.4444	Large	C-EP	Indeterminate climbing	Photoperiod sensitive	Photoperiod sensitive	90.68	92.45
G11780D	Landrace	Peru	45.5556	Large	C-EP	Indeterminate climbing	Photoperiod sensitive	Photoperiod sensitive	91.96	93.79
G11808	Landrace	Peru	49.4444	Large	C-EP	Indeterminate climbing	Photoperiod sensitive	Photoperiod sensitive	93.92	95.78
G11819	Landrace	Colombia	65.5556	Large	C-EP	Indeterminate climbing	Photoperiod sensitive	sum22	90.07	92.21
G12073	Landrace	Peru	58.8889	Large	C-EP	Indeterminate climbing	Photoperiod sensitive	sum22	91.2	92.82
G12136	Landrace	Peru	56.6667	Large	C-EP	Prostrate	Photoperiod sensitive	Photoperiod sensitive	89.67	91.26
G12207	Landrace	Ecuador	71.6667	Large	C-EP	Indeterminate climbing	Photoperiod sensitive	Photoperiod sensitive	91.16	93.16
G12371	Landrace	Ecuador	55	Large	Admx_A	Indeterminate climbing	Photoperiod insensitive	Photoperiod insensitive	90.33	92.67
G12372	Landrace	Ecuador	63.3333	Large	C-EP	Indeterminate climbing	Photoperiod sensitive	Photoperiod sensitive	90.48	92.39
G12373	Landrace	Ecuador	47.7778	Large	A1	Determinate bush	Photoperiod insensitive	Photoperiod insensitive	90.92	92.15
G12374	Landrace	Ecuador	51.1111	Large	A1	Determinate bush	Photoperiod insensitive	Photoperiod insensitive	91.34	93.47
G12375	Landrace	Ecuador	47.2222	Large	A1	Determinate bush	Photoperiod insensitive	Photoperiod insensitive	90.55	92.92
G12608	Landrace	Peru	77.2222	Large	Admx_A	Indeterminate climbing	Photoperiod sensitive	Photoperiod sensitive	89.84	92.09
G12628	Landrace	Peru	55	Large	C-EP	Indeterminate climbing	Photoperiod sensitive	Photoperiod sensitive	89.34	90.84
G12633	Landrace	Peru	66.6667	Large	C-EP	Indeterminate climbing	Photoperiod sensitive	Photoperiod sensitive	90.67	92.7
G12636	Landrace	Peru	58.3333	Large	C-EP	Indeterminate climbing	Photoperiod sensitive	sum22	89.29	91.61
G12637	Landrace	Peru	84.4444	Large	Admx_A	Indeterminate climbing	Photoperiod sensitive	Photoperiod sensitive	91.05	92.68
G12639	Landrace	Peru	66.6667	Large	C-EP	Indeterminate climbing	Photoperiod sensitive	Photoperiod sensitive	90	92.29
G12667	Landrace	Colombia	42.7778	Large	C-EP	Indeterminate climbing	Photoperiod sensitive	Photoperiod sensitive	90.07	92.27
G12671	Landrace	Colombia	54.4444	Large	C-EP	Indeterminate climbing	Photoperiod sensitive	Photoperiod sensitive	90.25	91.95
G12702	Landrace	Colombia	81.6667	Large	C-EP	Indeterminate climbing	Photoperiod sensitive	Photoperiod sensitive	92	93.62
G12706	Landrace	Colombia	62.7778	Large	C-EP	Indeterminate climbing	Photoperiod sensitive	Photoperiod sensitive	90.82	92.88
G12712	Landrace	Colombia	68.8889	Large	C-EP	Indeterminate climbing	Photoperiod sensitive	Photoperiod sensitive	91.02	92.95
G1302	Landrace	Colombia	60.5556	Large	C1	Determinate bush	Photoperiod insensitive	Photoperiod insensitive	90.77	92.8
G13220	Landrace	Colombia	42.7778	Large	A1	Determinate bush	Photoperiod insensitive	Photoperiod insensitive	90.77	93.19
G14172	Landrace	Colombia	57.7778	Large	C1	Determinate bush	Photoperiod insensitive	Photoperiod insensitive	89.62	91.19
G16401	Landrace	Mexico	39.4444	Medium	M1	Prostrate	Photoperiod insensitive	Photoperiod insensitive	91.38	88.22
G18322	Landrace	Peru	52.2222	Large	Admx_A	Determinate bush	Photoperiod insensitive	Photoperiod insensitive	91.42	92.61
G18323	Landrace	Peru	57.7778	Large	A1	Determinate bush	Photoperiod insensitive	Photoperiod insensitive	90.93	92.48
G18324	Landrace	Peru	40	Medium	A1	Determinate bush	Photoperiod insensitive	Photoperiod insensitive	92.58	94.82
G1920	Landrace	Honduras	21.6667	Small	M2	Prostrate	Photoperiod insensitive	Photoperiod insensitive	92.17	88.96
G19227A	Landrace	Honduras	25.5556	Medium	Admx_M	Prostrate	Photoperiod insensitive	Photoperiod insensitive	92.12	88.59
G19895	Wild	Argentina	10.5556	Small	Admx_A	Indeterminate climbing	Photoperiod sensitive	Photoperiod sensitive	91.09	93.07
G22041	Landrace	Mexico	33.8889	Medium	M1	Indeterminate climbing	Photoperiod sensitive	Photoperiod sensitive	93.01	89.62
G22819	Landrace	Mexico	19.4444	Small	M2	Indeterminate climbing	Photoperiod insensitive	Photoperiod insensitive	93.23	90.18
G23434A	Wild	Guatemala	11.1111	Small	Admx_M	Indeterminate climbing	Photoperiod insensitive	Photoperiod insensitive	92.03	89.71
G23462	Wild	Colombia	7.22222	Small	M1	Indeterminate climbing	Photoperiod sensitive	Photoperiod sensitive	92.23	90.42
G23723	Wild	Ecuador	10.5556	Small	Admx_AM	Indeterminate climbing	Photoperiod sensitive	Photoperiod sensitive	87.89	87.72
G23850	Landrace	Mexico	41.1111	Large	M1	Indeterminate bush	Photoperiod insensitive	Photoperiod insensitive	92.78	90.01
G4547	Landrace	Colombia	64.4444	Large	C1	Determinate bush	Photoperiod insensitive	Photoperiod insensitive	90.58	92.88
G4613	Landrace	Colombia	54.4444	Large	Admx_A	Indeterminate bush	Photoperiod insensitive	Photoperiod insensitive	89.68	91.42
G4653	Landrace	Colombia	45	Large	Admx_A	Indeterminate climbing	Photoperiod insensitive	Photoperiod insensitive	91.18	93.72
G4672	Landrace	Colombia	33.3333	Medium	Admx_A	Prostrate	Photoperiod insensitive	Photoperiod insensitive	91.47	93.77
G4702	Landrace	Colombia	25	Medium	M2	Prostrate	Photoperiod insensitive	Photoperiod insensitive	94.65	93.04
G5036	Landrace	Brazil	21.6667	Small	M2	Indeterminate bush	Photoperiod insensitive	Photoperiod insensitive	92.94	90.37
G50516B	Landrace	Colombia	50	Large	C2	Indeterminate climbing	Photoperiod sensitive	Photoperiod sensitive	92.28	92.56
G50516C	Landrace	Colombia	65	Large	C2	Indeterminate climbing	Photoperiod sensitive	Photoperiod sensitive	91.04	91.55
G50516E	Landrace	Colombia	42.7778	Large	Admx_A	Indeterminate climbing	Photoperiod insensitive	Photoperiod insensitive	89.64	91.49
G50516F	Landrace	Colombia	61.1111	Large	Admx_A	Indeterminate climbing	Photoperiod insensitive	Photoperiod insensitive	90.47	90.76
G50516G	Landrace	Colombia	50.5556	Large	Admx_AM	Indeterminate climbing	Photoperiod insensitive	Photoperiod insensitive	89.88	91.9
G50516H	Wild	Colombia	33.3333	Medium	Admx_AM	Indeterminate climbing	Photoperiod sensitive	sum22	91.28	90.03
G50516I	Landrace	Colombia	32.6316	Medium	C2	Indeterminate climbing	Photoperiod sensitive	sum22	91.54	90.83
G50516J	Landrace	Colombia	47.2222	Large	Admx_AM	Indeterminate climbing	Photoperiod sensitive	sum22	92.89	91.29
G50516K	Landrace	Colombia	33.6842	Medium	Admx_M	Indeterminate climbing	Photoperiod insensitive	Photoperiod insensitive	92.17	89.68
G50516L	Landrace	Colombia	52.7778	Large	Admx_A	Indeterminate climbing	Photoperiod insensitive	Photoperiod insensitive	90.36	91.07
G50516N	Landrace	Colombia	67.7778	Large	Admx_AM	Indeterminate climbing	Photoperiod sensitive	sum22	91.27	90.42
G50516P	Landrace	Colombia	54.4444	Large	Admx_AM	Indeterminate climbing	Photoperiod sensitive	Photoperiod sensitive	91.16	91.17
G50516Q	Landrace	Colombia	33.3333	Medium	Admx_AM	Indeterminate climbing	Photoperiod sensitive	Photoperiod sensitive	89.77	89.51
G50516S	Landrace	Colombia	30.5556	Medium	Admx_AM	Indeterminate climbing	Photoperiod insensitive	Photoperiod insensitive	94.15	93.66
G50516T	Landrace	Colombia	32.7778	Medium	Admx_AM	Indeterminate climbing	Photoperiod insensitive	Photoperiod insensitive	91.98	91.68
G50516U	Landrace	Colombia	56.1111	Large	Admx_A	Indeterminate climbing	Photoperiod sensitive	sum22	90.56	91.24
G50834	Landrace	Colombia	71.6667	Large	C2	Indeterminate climbing	Photoperiod insensitive	Photoperiod insensitive	90.43	92.23
G50840	Landrace	Colombia	56.1111	Large	C2	Indeterminate climbing	Photoperiod sensitive	Photoperiod sensitive	90.62	92.75
G50840A	Landrace	Colombia	58.8889	Large	C2	Indeterminate climbing	Photoperiod sensitive	Photoperiod sensitive	90.38	91.99
G50840B	Landrace	Colombia	81.6667	Large	C2	Indeterminate climbing	Photoperiod sensitive	Photoperiod sensitive	91.18	93.19
G50997B	Landrace	Colombia	57.7778	Large	C2	Indeterminate climbing	Photoperiod sensitive	sum22	91.64	93.27
G51013	Landrace	Colombia	49.4444	Large	C2	Prostrate	Photoperiod sensitive	Photoperiod sensitive	91.81	93.67
G51013A	Landrace	Colombia	51.6667	Large	C2	Indeterminate climbing	Photoperiod sensitive	sum22	92.79	93.65
G51131	Landrace	Colombia	62.7778	Large	Admx_A	Prostrate	Photoperiod sensitive	win23	89.58	91.75
G51191	Landrace	Peru	51.6667	Large	C-EP	Indeterminate climbing	Photoperiod sensitive	sum22	90	92
G51285C	Landrace	Colombia	33.8889	Medium	Admx_AM	Indeterminate climbing	Photoperiod sensitive	Photoperiod sensitive	91.32	91.03
G51285E	Landrace	Colombia	30.5556	Medium	Admx_A	Indeterminate climbing	Photoperiod insensitive	Photoperiod insensitive	90.36	90.29
G51285F	Landrace	Colombia	30	Medium	Admx_A	Indeterminate climbing	Photoperiod sensitive	win23	92.18	92.42
G51285G	Landrace	Colombia	51.6667	Large	Admx_A	Indeterminate climbing	Photoperiod sensitive	win23	90.09	91.09
G51433	Landrace	Colombia	43.8889	Large	C2	Indeterminate climbing	Photoperiod sensitive	Photoperiod sensitive	90.06	92.35
G5713	Landrace	Ecuador	35	Medium	A1	Determinate bush	Photoperiod insensitive	Photoperiod insensitive	90.72	93.3
G5910	Landrace	Chile	45.5556	Large	A1	Indeterminate bush	Photoperiod sensitive	sum22	90.65	92.41
G6861	Landrace	Honduras	25	Medium	M2	Prostrate	Photoperiod sensitive	sum22	94.29	90.97
G6969	Landrace	Brazil	20.5556	Small	Admx_M	Determinate bush	Photoperiod insensitive	Photoperiod insensitive	92.24	89.35
G7231	Landrace	Colombia	61.1111	Large	C2	Indeterminate climbing	Photoperiod sensitive	Photoperiod sensitive	91.01	92.91
G8161	Landrace	Colombia	38.8889	Medium	M1	Indeterminate climbing	Photoperiod sensitive	Photoperiod sensitive	92.43	89.09
G8208	Landrace	Colombia	56.1111	Large	C2	Indeterminate climbing	Photoperiod sensitive	win23	92.03	93.57
GRAMMAWALTERS	Heirloom	Heirlooms(NA)	75.1515	Large	A1	Indeterminate climbing	Photoperiod insensitive	Photoperiod insensitive	90.76	92.18
JSBLACKTURTLE	Heirloom	Heirlooms(NA)	19.1781	Small	M2	Indeterminate bush	Photoperiod sensitive	sum22	92.42	89.54
JSDALMATIN	Heirloom	Heirlooms(NA)	51.9149	Large	A1	Determinate bush	Photoperiod insensitive	Photoperiod insensitive	90.34	91.9
JSPINTO	Heirloom	Heirlooms(NA)	31.8987	Medium	M1	Determinate bush	Photoperiod sensitive	Photoperiod sensitive	92.19	88.78
MADEIRAMARRON	Heirloom	Heirlooms(NA)	78.75	Large	A1	Indeterminate climbing	Photoperiod insensitive	Photoperiod insensitive	90.92	92.92
MAJORCOOK	Heirloom	Heirlooms(NA)	62.5	Large	A1	Indeterminate climbing	Photoperiod insensitive	Photoperiod insensitive	90.26	92.06
MARVELVENICE	Heirloom	Heirlooms(NA)	27.9167	Medium	M1	Indeterminate climbing	Photoperiod insensitive	Photoperiod insensitive	92.63	89.98
MEUCH	Heirloom	Heirlooms(NA)	49.4737	Large	A1	Indeterminate climbing	Photoperiod insensitive	Photoperiod insensitive	92.19	93.27
PHA12739	Wild	Peru	10.9375	Small	M1	Indeterminate climbing	Photoperiod sensitive	Photoperiod sensitive	91.26	89.68
PHA13190	Landrace	Colombia	35.3571	Medium	Admx_AM	Indeterminate bush	Photoperiod insensitive	Photoperiod insensitive	92.12	90.57
PHA13857	Landrace	Colombia	49.3103	Large	Admx_A	Determinate bush	Photoperiod insensitive	Photoperiod insensitive	91.85	92.88
PHA13861	Landrace	Colombia	44.5455	Large	A1	Determinate bush	Photoperiod insensitive	Photoperiod insensitive	92.44	94.25
PHA13862	Landrace	Colombia	42.9167	Large	A1	Determinate bush	Photoperiod insensitive	Photoperiod insensitive	89.72	91.66
PHA13863	Landrace	Colombia	44.4	Large	A1	Determinate bush	Photoperiod insensitive	Photoperiod insensitive	91.27	92.83
PHA13864	Landrace	Colombia	54.3478	Large	A1	Determinate bush	Photoperiod insensitive	Photoperiod insensitive	91.21	92.88
PHA13865	Landrace	Colombia	51.875	Large	A1	Determinate bush	Photoperiod insensitive	Photoperiod insensitive	89.91	91.57
PHA13866	Landrace	Colombia	36	Medium	Admx_A	Determinate bush	Photoperiod insensitive	Photoperiod insensitive	92.44	92.95
PHA13867	Landrace	Colombia	36.4706	Medium	Admx_A	Determinate bush	Photoperiod insensitive	Photoperiod insensitive	91.93	93.74
PHA13868	Landrace	Colombia	35.4167	Medium	C1	Determinate bush	Photoperiod insensitive	Photoperiod insensitive	89.89	92.24
PHA13869	Landrace	Colombia	42.5	Large	Admx_A	Determinate bush	Photoperiod insensitive	Photoperiod insensitive	90.01	91.74
PHA13870	Landrace	Colombia	56.25	Large	C1	Determinate bush	Photoperiod insensitive	Photoperiod insensitive	90.83	93.01
PHA13871	Landrace	Colombia	53.3333	Large	C1	Determinate bush	Photoperiod insensitive	Photoperiod insensitive	90.24	91.67
PHA13872	Landrace	Colombia	54.0625	Large	C1	Determinate bush	Photoperiod insensitive	Photoperiod insensitive	92.31	93.51
PHA13885	Landrace	Colombia	48.3333	Large	Admx_A	Determinate bush	Photoperiod insensitive	Photoperiod insensitive	89.91	92.16
PHA13890	Landrace	Peru	44.8148	Large	A1	Determinate bush	Photoperiod insensitive	Photoperiod insensitive	89.75	91.23
PHA13921	Landrace	Chile	55.4545	Large	A1	Determinate bush	Photoperiod insensitive	Photoperiod insensitive	89.47	91.11
PHA13936	Landrace	Colombia	12.0588	Small	M2	Determinate bush	Photoperiod insensitive	Photoperiod insensitive	92.68	89.34
PHA13973	Landrace	Colombia	21.3333	Small	M2	Determinate bush	Photoperiod insensitive	Photoperiod insensitive	93.52	91.4
PHA14071	Landrace	Chile	55.2381	Large	A1	Indeterminate climbing	Photoperiod insensitive	Photoperiod insensitive	89.31	90.79
PHA14073	Landrace	Colombia	24.6667	Small	M2	Indeterminate bush	Photoperiod insensitive	Photoperiod insensitive	91.64	89.55
PHA14074	Landrace	Colombia	49.0476	Large	A1	Determinate bush	Photoperiod insensitive	Photoperiod insensitive	90.58	92.46
PHA14077	Landrace	Colombia	31.4286	Medium	Admx_A	Determinate bush	Photoperiod insensitive	Photoperiod insensitive	92.08	92.54
PHA1488	Landrace	Colombia	26	Medium	M1	Indeterminate climbing	Photoperiod insensitive	Photoperiod insensitive	94.65	91.79
PHA1650	Landrace	Peru	15.2941	Small	M1	Indeterminate climbing	Photoperiod insensitive	Photoperiod insensitive	93.45	90.17
PHA1791	Landrace	Colombia	59.0476	Large	A1	Determinate bush	Photoperiod insensitive	Photoperiod insensitive	89.73	92.14
PHA4149	Landrace	Colombia	64.7222	Large	Admx_A	Determinate bush	Photoperiod insensitive	Photoperiod insensitive	90.02	92.58
PHA4150	Landrace	Colombia	19.4737	Small	M2	Indeterminate climbing	Photoperiod insensitive	Photoperiod insensitive	93.98	91.5
PHA4153	Landrace	Colombia	51.6	Large	A1	Determinate bush	Photoperiod insensitive	Photoperiod insensitive	89.75	91.77
PHA4154	Landrace	Colombia	25.6522	Medium	M2	Indeterminate bush	Photoperiod insensitive	Photoperiod insensitive	94.2	91.78
PHA4155	Landrace	Colombia	17.3333	Small	Admx_M	Indeterminate climbing	Photoperiod insensitive	Photoperiod insensitive	93.1	89.37
PHA4346	Landrace	Peru	16.7442	Small	M1	Indeterminate climbing	Photoperiod insensitive	Photoperiod insensitive	91.43	88.06
PHA5358	Landrace	Peru	55.8333	Large	C-EP	Indeterminate climbing	Photoperiod sensitive	Photoperiod sensitive	90.46	92.23
PHA6882	Landrace	Colombia	52.2727	Large	A1	Determinate bush	Photoperiod insensitive	Photoperiod insensitive	89.66	91.23
PHA6906	Wild	Argentina	7.85714	Small	Admx_A	Indeterminate climbing	Photoperiod sensitive	Photoperiod sensitive	90.06	92.16
PHA7436	Landrace	Colombia	38.5294	Medium	Admx_A	Indeterminate climbing	Photoperiod insensitive	Photoperiod insensitive	92.05	93.73
RUTHBIBLE	Heirloom	Heirlooms(NA)	40	Medium	M1	Indeterminate climbing	Photoperiod insensitive	Photoperiod insensitive	92.93	89.68
RYDERSBLUECOCO	Heirloom	Heirlooms(NA)	49.5833	Large	M1	Indeterminate climbing	Photoperiod insensitive	Photoperiod insensitive	91.43	88.26
SARAHSOLDFASHION	Heirloom	Heirlooms(NA)	29.7297	Medium	M1	Indeterminate climbing	Photoperiod insensitive	Photoperiod insensitive	92.56	89.34
SCHONEVONRICHIGEN	Heirloom	Heirlooms(NA)	64.5161	Large	A1	Indeterminate climbing	Photoperiod insensitive	Photoperiod insensitive	90.78	91.88
TARBAIS	Heirloom	Heirlooms(NA)	51.0526	Large	M1	Indeterminate climbing	Photoperiod insensitive	Photoperiod insensitive	93.71	90.58
TROUTBEAN	Heirloom	Heirlooms(NA)	50	Large	A1	Indeterminate climbing	Photoperiod insensitive	Photoperiod insensitive	90.91	92.36
TUNNYBEAN	Heirloom	Heirlooms(NA)	50.8696	Large	A1	Indeterminate climbing	Photoperiod insensitive	Photoperiod insensitive	90.17	91.48
