# Supplementary material for: Genome-wide association mapping dissects the selective breeding of determinacy and photoperiod sensitivity in common bean (Phaseolus vulgaris L.)
Source: G3 (Bethesda). 2025 Apr 19;15(6):jkaf090. doi: 10.1093/g3journal/jkaf090 (PMC12135006; doi:10.1093/g3journal/jkaf090)
Supplement: jkaf090_Supplementary_Data [file jkaf090_supplementary_data.zip › Supplementary_Table_2_G3-2025-405670.xlsx]

## Sheet: Supplementary Table 2
Name	Nearest genes	Location	snpeff_pos_HIGH	snpeff_desc_HIGH	snpeff_desc2_HIGH	MTA within gene
D10.1	Phvul.010G158500,	Chr10:43,760,732..43,762,770 (+)	Chr10:43,761,876 Chr10:43,761,993 Chr10:43,762,477..43,762,478	insertion C -> CTT SNV G -> T deletion AC -> A	frameshift_variant stop_gained	Y
	Phvul.010G158400,	Chr10:43,750,720..43,752,924 (+)	Chr10:43,751,110..43,751,111	deletion CG -> C	frameshift_variant	N
	Phvul.010G158300,	Chr10:43,741,945..43,744,960 (+)	Chr10:43,743,796..43,743,798. Chr10:43,743,793	deletion GCA -> G. insertion A -> AACAGT	frameshift_variant	N
	Phvul.010G158200,	Chr10:43,729,307..43,734,575 (+)				N
	Phvul.010G158100,	Chr10:43,717,218..43,724,921 (-)				N
	Phvul.010G158000,	Chr10:43,707,839..43,713,059 (-)				N
	Phvul.010G157900,	Chr10:43,674,294..43,705,273 (-)				N
	Phvul.010G157800,	Chr10:43,671,668..43,673,103 (+)				N
	Phvul.010G158600,	Chr10:43,768,980..43,771,659 (-)				N
	Phvul.010G158700,	Chr10:43,781,644..43,782,502 (+)				N
	Phvul.010G158800,	Chr10:43,788,676..43,791,012 (-)				N
	Phvul.010G158900,	Chr10:43,796,158..43,799,259 (+)				N
	Phvul.010G159000,	Chr10:43,800,611..43,804,584 (+)				N
	Phvul.010G159100,	Chr10:43,805,771..43,807,438 (-)				N
	Phvul.010G159200,	Chr10:43,810,251..43,812,609 (-)				N
	Phvul.010G159300,	Chr10:43,814,227..43,815,381 (-)				N
	Phvul.010G159400,	Chr10:43,818,076..43,823,662 (-)				N
	Phvul.010G159500,	Chr10:43,832,293..43,833,567 (-)				N
	Phvul.010G159600,	Chr10:43,842,895..43,847,737 (+)				N
	Phvul.010G159700,	Chr10:43,851,406..43,853,212 (-)				N
	Phvul.010G159800,	Chr10:43,856,963..43,859,976 (+)				N
	Phvul.010G159900,	Chr10:43,861,723..43,863,189 (+)				N
	Phvul.010G160000,	Chr10:43,866,529..43,867,639 (-)				N
	Phvul.010G160100,	Chr10:43,874,747..43,878,774 (-)				N
D9.1	Phvul.009G138100,	Chr09:20,825,213..20,825,844 (-)	Chr09:20,825,690	insertion T -> TAC	splice_donor_variant&intron_variant	N
	Phvul.009G138000,	Chr09:20,807,098..20,816,332 (-)				N
	Phvul.009G138300,	Chr09:20,859,790..20,865,102 (-)	Chr09:20,864,738 Chr09:20,864,742..20,864,743	SNV A -> T deletion CT -> C	stop_gained frameshift_variant	N
	Phvul.009G137500,	Chr09:20,725,280..20,727,090 (-)				N
	Phvul.009G137600,	Chr09:20,739,107..20,742,516 (+)				N
	Phvul.009G137700,	Chr09:20,769,099..20,770,872 (+)				N
	Phvul.009G137800,	Chr09:20,782,343..20,785,282 (+)				N
	Phvul.009G137900,	Chr09:20,804,221..20,805,993 (+)				N
	Phvul.009G138200,	Chr09:20,832,073..20,833,123 (-)				N
	Phvul.009G138400,	Chr09:20,878,595..20,884,392 (+)				N
	Phvul.009G138466,	Chr09:20,908,227..20,908,559 (-)				N
	Phvul.009G138532,	Chr09:20,908,876..20,910,619 (+)				N
D8.2	Phvul.008G170000	Chr08:47,589,254..47,589,904 (+)				N
	Phvul.008G169900	Chr08:47,568,394..47,568,762 (+)				N
	Phvul.008G170100	Chr08:47,626,441..47,629,479 (+)	Chr08:47,627,999..47,628,001	deletion AAG -> A	frameshift_variant	N
	Phvul.008G169600	Chr08:47,527,536..47,531,168 (+)				N
	Phvul.008G169700	Chr08:47,543,829..47,544,908 (+)				N
	Phvul.008G169800	Chr08:47,566,400..47,567,036 (+)				N
	Phvul.008G169900	Chr08:47,568,394..47,568,762 (+)				N
	Phvul.008G170200	Chr08:47,665,509..47,670,959 (+)				N
	Phvul.008G170300	Chr08:47,681,420..47,685,720 (+)				N
	Phvul.008G170400	Chr08:47,687,451..47,694,359 (+)				N
D7.1	Phvul.007G245200	Chr07:36,858,599..36,867,130 (-)				N
	Phvul.007G244900,	Chr07:36,824,561..36,841,525 (-)				N
	Phvul.007G244700,	Chr07:36,798,403..36,811,427 (+)				N
	Phvul.007G245800,	Chr07:36,913,772..36,924,838 (+)	Chr07:36,920,827	insertion T -> TG	frameshift_variant&stop_gained	N
	Phvul.007G246200,	Chr07:36,948,404..36,951,408 (-)	Chr07:36,949,667	SNV C -> A	stop_gained	N
	Phvul.007G244300	Chr07:36,767,770..36,776,959 (+)				N
	Phvul.007G244400	Chr07:36,778,207..36,778,854 (-)				N
	Phvul.007G244500	Chr07:36,781,647..36,784,147 (-)				N
	Phvul.007G244600	Chr07:36,784,809..36,786,912 (-)				N
	Phvul.007G244750	Chr07:36,813,820..36,817,354 (+)				N
	Phvul.007G244800	Chr07:36,819,898..36,824,188 (+)				N
	Phvul.007G245000	Chr07:36,846,824..36,847,534 (+)				N
	Phvul.007G245100	Chr07:36,849,814..36,857,516 (+)				N
	Phvul.007G245300	Chr07:36,871,628..36,872,285 (-)				N
	Phvul.007G245500	Chr07:36,873,851..36,896,906 (-)				N
	Phvul.007G245600	Chr07:36,899,345..36,907,918 (+)				N
	Phvul.007G245700	Chr07:36,910,757..36,913,224 (+)				N
	Phvul.007G245833	Chr07:36,928,316..36,932,407 (+)				N
	Phvul.007G245866	Chr07:36,930,435..36,936,165 (+)				N
	Phvul.007G245900	Chr07:36,933,978..36,934,393 (+)				N
	Phvul.007G246100	Chr07:36,938,056..36,938,963 (+)				N
	Phvul.007G246400	Chr07:36,957,956..36,963,975 (+)				N
	Phvul.007G246300	Chr07:36,964,918..36,965,900 (+)				N
	Phvul.007G246500	Chr07:36,967,125..36,972,916 (-)				N
D1.5	Phvul.001G190500	Chr01:44,939,152..44,939,930 (-)				N
	Phvul.001G190600	Chr01:44,953,799..44,955,293 (+)				N
	Phvul.001G190700	Chr01:44,962,524..44,963,733 (-)				N
	Phvul.001G190400	Chr01:44,930,406..44,935,679 (+)				N
	Phvul.001G189200	Chr01:44,856,139..44,857,862 (-)	Chr01:44,857,274 Chr01:44,857,705 Chr01:44,857,754	SNV A -> T insertion C -> CTA SNV G -> T	splice_donor_variant&intron_variant frameshift_variant stop_gained	N
	Phvul.001G191500	Chr01:45,022,533..45,029,452 (+)	Chr01:45,026,036	SNV C -> T	stop_gained	N
	Phvul.001G189000	Chr01:44,837,081..44,840,988 (+)				N
	Phvul.001G189100	Chr01:44,844,966..44,846,053 (+)				N
	Phvul.001G189300	Chr01:44,868,743..44,870,749 (+)				N
	Phvul.001G189400	Chr01:44,873,571..44,876,732 (+)				N
	Phvul.001G189500	Chr01:44,876,891..44,878,870 (-)				N
	Phvul.001G189600	Chr01:44,882,577..44,886,835 (-)				N
	Phvul.001G189700	Chr01:44,887,858..44,893,383 (+)				N
	Phvul.001G189800	Chr01:44,894,448..44,897,420 (+)				N
	Phvul.001G189900	Chr01:44,904,639..44,908,084 (+)				N
	Phvul.001G190000	Chr01:44,906,363..44,912,528 (-)				N
	Phvul.001G190100	Chr01:44,918,977..44,920,261 (+)				N
	Phvul.001G190200	Chr01:44,923,696..44,926,480 (+)				N
	Phvul.001G190300	Chr01:44,927,119..44,930,265 (-)				N
	Phvul.001G190800	Chr01:44,973,048..44,976,895 (+)				N
	Phvul.001G190900	Chr01:44,978,271..44,984,340 (-)				N
	Phvul.001G191000	Chr01:44,990,118..44,991,923 (-)				N
	Phvul.001G191200	Chr01:44,993,536..45,000,213 (-)				N
	Phvul.001G191300	Chr01:45,000,909..45,005,706 (-)				N
D1.3	Phvul.001G168200,	Chr01:42,415,702..42,417,540 (+)				N
	Phvul.001G168100,	Chr01:42,401,279..42,406,710 (+)	Chr01:42,405,734	SNV G -> T	splice_donor_variant&intron_variant	N
	Phvul.001G168300,	Chr01:42,424,431..42,434,302 (+)	Chr01:42,429,481	SNV T -> A	stop_gained	N
	Phvul.001G168400,	Chr01:42,447,558..42,460,364 (+)	Chr01:42,456,446..42,456,448	deletion TGG -> T	frameshift_variant	N
	Phvul.001G168500,	Chr01:42,467,887..42,468,679 (+)				N
	Phvul.001G168600,	Chr01:42,507,156..42,508,400 (+)				N
	Phvul.001G168700,	Chr01:42,509,553..42,515,317 (+)				N
	Phvul.001G168000,	Chr01:42,364,926..42,367,112 (+)				N
	Phvul.001G167900,	Chr01:42,309,911..42,328,794 (+)	Chr01:42,322,369..42,322,370	deletion GA -> G	frameshift_variant	N
D1.1	Phvul.001G057600,	Chr01:6,533,450..6,534,639 (+)				N
	Phvul.001G057500,	Chr01:6,521,628..6,527,018 (-)				N
