# Supplementary material for: Genome-wide association mapping dissects the selective breeding of determinacy and photoperiod sensitivity in common bean (Phaseolus vulgaris L.)
Source: G3 (Bethesda). 2025 Apr 19;15(6):jkaf090. doi: 10.1093/g3journal/jkaf090 (PMC12135006; doi:10.1093/g3journal/jkaf090)
Supplement: jkaf090_Supplementary_Data [file jkaf090_supplementary_data.zip › Supplementary_Table_3_G3-2025-405670.xlsx]

## Sheet: Supplementary Table 3
Name	Nearest genes	Location	snpeff_pos_HIGH	snpeff_desc_HIGH	snpeff_desc2_HIGH	MTA within gene
PS11.1	Phvul.011G002900,	Chr11:207,685..226,742 (+)	Chr11:217,340 Chr11:220,221	SNV T -> A SNV C -> T	stop_gained	Y
	Phvul.011G003000,	Chr11:227,855..230,297 (+)				N
	Phvul.011G003100,	Chr11:232,155..234,854 (+)				N
	Phvul.011G003200,	Chr11:235,742..240,505 (-)				N
	Phvul.011G003300,	Chr11:241,128..248,988 (-)				N
	Phvul.011G003400,	Chr11:251,148..256,426 (-)				N
	Phvul.011G003500,	Chr11:264,984..267,450 (-)				N
	Phvul.011G003600,	Chr11:268,342..270,520 (-)				N
	Phvul.011G003700,	Chr11:273,498..274,672 (-)				N
	Phvul.011G003800,	Chr11:278,080..280,816 (+)				N
	Phvul.011G003900,	Chr11:283,185..285,406 (-)				N
	Phvul.011G004000,	Chr11:295,377..298,668 (-)				N
	Phvul.011G004100,	Chr11:302,371..305,896 (-)				N
	Phvul.011G004200,	Chr11:307,196..312,204 (-)				N
	Phvul.011G002800,	Chr11:202,927..204,534 (+)				N
	Phvul.011G002700,	Chr11:187,693..201,761 (-)				N
	Phvul.011G002600,	Chr11:185,824..187,324 (+)				N
	Phvul.011G002500,	Chr11:181,303..183,203 (-)				N
	Phvul.011G002400,	Chr11:176,640..179,243 (-)				N
	Phvul.011G002300,	Chr11:174,059..175,805 (+)				N
	Phvul.011G002200,	Chr11:170,185..172,564 (-)				N
	Phvul.011G002100,	Chr11:163,708..166,466 (+)				N
	Phvul.011G002000,	Chr11:155,706..159,244 (+)				N
	Phvul.011G001900,	Chr11:150,223..153,959 (+)				N
	Phvul.011G001800,	Chr11:147,096..150,790 (-)				N
	Phvul.011G001700,	Chr11:145,281..146,808 (+)				N
	Phvul.011G001600,	Chr11:137,709..141,662 (-)				N
	Phvul.011G001500,	Chr11:131,340..137,636 (+)				N
	Phvul.011G001400,	Chr11:117,744..121,595 (+)				N
PS9.1	Phvul.009G144500,	Chr09:21,642,636..21,644,412 (+)				N
	Phvul.009G144600,	Chr09:21,668,469..21,670,453 (+)	Chr09:21,669,456..21,669,457 Chr09:21,669,929..21,669,931	deletion GA -> G deletion GGA -> G	frameshift_variant	N
	Phvul.009G144700,	Chr09:21,675,976..21,680,652 (-)	Chr09:21,675,983	SNV A -> G	stop_lost	N
	Phvul.009G144850,	Chr09:21,712,398..21,715,331 (-)				N
	Phvul.009G145000,	Chr09:21,717,781..21,722,237 (-)				N
	Phvul.009G145100,	Chr09:21,722,483..21,724,778 (+)				N
	Phvul.009G145200,	Chr09:21,727,666..21,728,568 (+)				N
	Phvul.009G145300,	Chr09:21,731,261..21,736,875 (-)				N
	Phvul.009G145400,	Chr09:21,741,394..21,746,080 (-)				N
	Phvul.009G145500,	Chr09:21,747,750..21,752,117 (+)				N
	Phvul.009G144400,	Chr09:21,634,881..21,642,870 (-)				N
	Phvul.009G144300,	Chr09:21,607,297..21,608,142 (-)	Chr09:21,607,871..21,607,872	deletion GT -> G	frameshift_variant	N
	Phvul.009G144200,	Chr09:21,578,408..21,587,017 (+)	Chr09:21,585,941	SNV T -> C	splice_donor_variant&intron_variant	N
	Phvul.009G144100,	Chr09:21,571,916..21,574,192 (-)	Chr09:21,572,783 Chr09:21,572,892..21,572,893	insertion A -> AGT deletion AG -> A	frameshift_variant	N
	Phvul.009G143900,	Chr09:21,565,947..21,567,298 (+)				N
	Phvul.009G144000,	Chr09:21,566,084..21,566,194 (+)				N
	Phvul.009G143800,	Chr09:21,555,375..21,556,719 (-)				N
	Phvul.009G143700,	Chr09:21,540,467..21,551,244 (+	Chr09:21,544,604..21,544,605	deletion CT -> C	frameshift_variant	N
PS9.2	Phvul.009G229100,	Chr09:34,444,601..34,450,931 (-)				N
	Phvul.009G229200,	Chr09:34,466,571..34,474,577 (+)				N
	Phvul.009G229300,	Chr09:34,476,286..34,480,789 (-)				N
	Phvul.009G229400,	Chr09:34,488,909..34,492,419 (+)				N
	Phvul.009G229500,	Chr09:34,496,601..34,498,313 (-)				N
	Phvul.009G229600,	Chr09:34,506,143..34,509,132 (-)				N
	Phvul.009G229700,	Chr09:34,521,571..34,523,977 (+)				N
	Phvul.009G229800,	Chr09:34,534,033..34,538,896 (+)				N
	Phvul.009G229900,	Chr09:34,538,972..34,542,759 (-)				N
	Phvul.009G230000,	Chr09:34,547,109..34,557,910 (-)				N
	Phvul.009G229000,	Chr09:34,436,297..34,441,409 (-)				N
	Phvul.009G228900,	Chr09:34,423,318..34,424,359 (+)	Chr09:34,423,801..34,423,802	deletion GA -> G	frameshift_variant	N
	Phvul.009G228800,	Chr09:34,371,984..34,375,400 (-)				N
	Phvul.009G228700,	Chr09:34,367,657..34,370,685 (-)				N
	Phvul.009G228600,	Chr09:34,361,945..34,362,791 (-)				N
	Phvul.009G228500,	Chr09:34,359,017..34,361,691 (+)				N
PS8.2	Phvul.008G085000,	Chr08:8,311,033..8,313,414 (+)	Chr08:8,312,706..8,312,707 Chr08:8,312,959	deletion AC -> A insertion T -> TG	frameshift_variant	N
	Phvul.008G084200,	Chr08:8,338,902..8,339,693 (+)	Chr08:8,339,371..8,339,372	deletion AT -> A	frameshift_variant	N
	Phvul.008G084300,	Chr08:8,345,405..8,347,333 (-)				N
	Phvul.008G084400,	Chr08:8,377,154..8,382,533 (+)				N
	Phvul.008G084500,	Chr08:8,387,795..8,394,133 (+)				N
	Phvul.008G084600,	Chr08:8,396,993..8,398,378 (-)				N
	Phvul.008G084700,	Chr08:8,421,134..8,425,801 (-)				N
	Phvul.008G084800,	Chr08:8,427,311..8,431,111 (-)				N
	Phvul.008G084900,	Chr08:8,264,383..8,265,510 (-)	Chr08:8,265,370..8,265,372	deletion TTG -> T	frameshift_variant	N
	Phvul.008G084100,	Chr08:8,232,678..8,244,402 (+)				N
PS8.1	Phvul.008G048300,	Chr08:4,241,899..4,244,561 (+)				Y
	Phvul.008G048200,	Chr08:4,238,295..4,240,607 (-)				N
	Phvul.008G048400,	Chr08:4,246,718..4,248,742 (-)				N
	Phvul.008G048466,	Chr08:4,250,855..4,251,112 (+)				N
	Phvul.008G048532,	Chr08:4,251,127..4,251,435 (+)				N
	Phvul.008G048600,	Chr08:4,254,679..4,258,081 (-)				N
	Phvul.008G048700,	Chr08:4,260,165..4,260,982 (-)				N
	Phvul.008G048800,	Chr08:4,261,582..4,266,344 (-)				N
	Phvul.008G048900,	Chr08:4,270,236..4,275,646 (+)				N
	Phvul.008G049000,	Chr08:4,277,832..4,285,212 (+)				N
	Phvul.008G049100,	Chr08:4,287,455..4,293,277 (+)				N
	Phvul.008G049200,	Chr08:4,295,444..4,300,018 (+)				N
	Phvul.008G049300,	Chr08:4,300,945..4,302,616 (+)				N
	Phvul.008G049400,	Chr08:4,305,508..4,307,212 (-)				N
	Phvul.008G049500,	Chr08:4,307,337..4,309,575 (+)				N
	Phvul.008G049600,	Chr08:4,314,808..4,316,683 (+)				N
	Phvul.008G049700,	Chr08:4,322,436..4,323,111 (-)				N
	Phvul.008G049800,	Chr08:4,326,991..4,329,189 (+)				N
	Phvul.008G049900,	Chr08:4,330,922..4,333,660 (+)				N
	Phvul.008G050000,	Chr08:4,336,519..4,342,454 (+)				N
	Phvul.008G048100,	Chr08:4,218,900..4,226,673 (-)				N
	Phvul.008G048000,	Chr08:4,211,164..4,217,178 (+)				N
	Phvul.008G047900,	Chr08:4,195,625..4,200,384 (+)				N
	Phvul.008G047800,	Chr08:4,189,626..4,193,394 (-)				N
	Phvul.008G047700,	Chr08:4,180,164..4,189,301 (+)	Chr08:4,180,270	SNV C -> T	splice_donor_variant&intron_variant	N
	Phvul.008G047600,	Chr08:4,162,813..4,166,419 (-)				N
	Phvul.008G047500,	Chr08:4,158,765..4,160,259 (-)				N
	Phvul.008G047400,	Chr08:4,139,976..4,144,022 (-)				N
PS7.2	Phvul.007G156800,	Chr07:26,490,049..26,491,929 (+)	Chr07:26,490,177..26,490,178 Chr07:26,491,034..26,491,035 Chr07:26,491,370..26,491,371 Chr07:26,491,545..26,491,546 Chr07:26,490,431 Chr07:26,490,550 Chr07:26,491,015	deletion AT -> A deletion AG -> A deletion TG -> T deletion CG -> C SNV G -> A SNV G -> T SNV G -> T	frameshift_variant stop_gained	N
	Phvul.007G156900,	Chr07:26,514,673..26,517,257 (+)	Chr07:26,515,758..26,515,759 Chr07:26,515,905	deletion GT -> G SNV C -> A	frameshift_variant stop_gained	N
	Phvul.007G157000,	Chr07:26,524,526..26,527,014 (+)				N
	Phvul.007G157100,	Chr07:26,563,805..26,566,257 (+)				N
	Phvul.007G157200,	Chr07:26,568,128..26,571,215 (-)				N
	Phvul.007G157300,	Chr07:26,580,521..26,588,836 (+)	Chr07:26,582,899	SNV G -> A	splice_donor_variant&intron_variant	N
	Phvul.007G157400,	Chr07:26,591,814..26,596,389 (-)				N
	Phvul.007G156700,	Chr07:26,432,559..26,432,855 (-)				N
	Phvul.007G156600,	Chr07:26,423,801..26,426,443 (-)				N
	Phvul.007G156500,	Chr07:26,412,182..26,418,113 (-)				N
	Phvul.007G156400,	Chr07:26,408,590..26,410,431 (-)				N
	Phvul.007G156300,	Chr07:26,400,902..26,403,446 (-)				N
	Phvul.007G156200,	Chr07:26,386,787..26,399,513 (+)				N
PS7.1	Phvul.007G117500,	Chr07:16,810,334..16,812,423 (-)	Chr07:16,811,414..16,811,415	deletion TA -> T	splice_donor_variant&intron_variant	N
	Phvul.007G117400,	Chr07:16,793,190..16,803,569 (-)	Chr07:16,798,467 Chr07:16,798,550..16,798,555 Chr07:16,800,475..16,800,476 Chr07:16,801,744..16,801,757	SNV G -> A deletion TTATCA -> T deletion CA -> C 13bp DEL	stop_gained frameshift_variant	N
	Phvul.007G117300,	Chr07:16,791,013..16,791,267 (+)				N
	Phvul.007G117200,	Chr07:16,756,947..16,761,079 (-)				N
	Phvul.007G117100,	Chr07:16,739,318..16,741,358 (+)	Chr07:16,739,380..16,739,381	deletion TC -> T	frameshift_variant	N
	Phvul.007G117600,	Chr07:16,917,547..16,920,124 (+)				N
PS5.2	Phvul.005G076800,	Chr05:18,282,054..18,288,148 (-)	Chr05:18,287,876 Chr05:18,287,877	insertion G -> GA insertion A -> AT	frameshift_variant	N
	Phvul.005G076700,	Chr05:18,235,876..18,239,674 (+)				N
	Phvul.005G076901,	Chr05:18,359,747..18,362,192 (+)				N
	Phvul.005G077000,	Chr05:18,376,463..18,376,992 (+)	Chr05:18,376,855 Chr05:18,376,907 Chr05:18,376,986..18,376,988	insertion C -> CT SNV G -> A deletion CAT -> C	|frameshift_variant. stop_gained frameshift_variant&stop_lost&splice_region_variant	N
	Phvul.005G077100,	Chr05:18,412,480..18,415,782 (+)	Chr05:18,413,866 Chr05:18,415,125	SNV C -> G SNV C -> T	stop_gained	N
PS5.1	Phvul.005G076400,	Chr05:16,388,323..16,392,087 (-)				N
	Phvul.005G076300,	Chr05:16,495,081..16,498,079 (+)				N
PS4.1	Phvul.004G110100,	Chr04:38,329,799..38,330,215 (-)				N
	Phvul.004G110200,	Chr04:38,356,344..38,357,318 (+)	Chr04:38,356,944	SNV T -> C	stop_lost	N
	Phvul.004G110301,	Chr04:38,424,816..38,425,268 (+)	Chr04:38,424,967	insertion A -> AC	frameshift_variant	N
	Phvul.004G110000,	Chr04:38,227,451..38,229,924 (+)	Chr04:38,227,982 Chr04:38,228,697..38,228,698	SNV G -> A deletion TA -> T	stop_gained frameshift_variant	N
